# Supplementary material for: Towards Intraoperative Quantification of Atrial Fibrosis Using Light-Scattering Spectroscopy and Convolutional Neural Networks
Source: Sensors (Basel). 2021 Sep 9;21(18):6033. doi: 10.3390/s21186033 (PMC8471003; doi:10.3390/s21186033)
Supplement: Supplementary file 1 [file sensors-21-06033-s001.zip]

Archive with 1 entries (1 files):
- sensors-1366626-supplementary.pdf
